# Supplementary material for: Major Depression as a Catalyst for Nonalcoholic Fatty Liver Disease: Insights From a Comprehensive Mendelian Randomization Study
Source: Can J Gastroenterol Hepatol. 2025 Aug 30;2025:6632867. doi: 10.1155/cjgh/6632867 (PMC12407292; doi:10.1155/cjgh/6632867)
Supplement: Supplementary file 1 — Supporting Information Additional supporting information can be found online in the Supporting Information section. [file CJGH-2025-6632867-s001.xlsx]

## Sheet: Table S1
Supplementary Table 1. List of instrucment variables used for major depression
SNP	A1	A2	EAF	BETA	SE	P	CHR	POS	Trait
rs1021363	A	G	0.3566	0.03	0.0045	2.287e-11	10	106610839	Major Depressive Disorder
rs10235664	T	C	0.7471	0.027	0.0049	4.677e-08	7	2086814	Major Depressive Disorder
rs10501696	A	G	0.5052	0.0295	0.0044	2.894e-11	11	88748162	Major Depressive Disorder
rs10913112	C	T	0.622	0.0262	0.0045	4.525e-09	1	175913828	Major Depressive Disorder
rs12631196	A	G	0.4226	0.0241	0.0044	3.279e-08	3	158171455	Major Depressive Disorder
rs12919291	C	G	0.1884	0.0327	0.0055	3.092e-09	16	13800430	Major Depressive Disorder
rs12967143	G	C	0.2988	0.0345	0.0047	2.527e-13	18	53099012	Major Depressive Disorder
rs13037326	T	C	0.2597	0.031	0.0049	2.398e-10	20	44692598	Major Depressive Disorder
rs1367635	C	T	0.5148	0.0253	0.0043	4.354e-09	18	50861409	Major Depressive Disorder
rs150186873	C	A	0.0327	0.0704	0.012	4.513e-09	6	27182377	Major Depressive Disorder
rs150346963	T	C	0.4118	0.0283	0.0044	1.157e-10	7	117625599	Major Depressive Disorder
rs17641524	C	T	0.7899	0.03	0.0053	1.502e-08	1	197704717	Major Depressive Disorder
rs1931388	A	G	0.5958	0.0295	0.0044	1.68e-11	9	11203149	Major Depressive Disorder
rs1950829	A	G	0.4827	0.0297	0.0043	4.738e-12	14	42097937	Major Depressive Disorder
rs198457	C	T	0.8114	0.0315	0.0056	1.9e-08	11	61471678	Major Depressive Disorder
rs2111592	A	G	0.3141	0.0263	0.0046	1.35e-08	2	208049581	Major Depressive Disorder
rs2214123	A	G	0.3534	0.0261	0.0045	8.556e-09	6	67000001	Major Depressive Disorder
rs2232423	A	G	0.8944	0.062	0.007	1.135e-18	6	28366151	Major Depressive Disorder
rs2247523	G	C	0.47	0.0243	0.0043	1.713e-08	7	82454404	Major Depressive Disorder
rs2418449	T	C	0.719	0.0281	0.0048	4.245e-09	9	119731359	Major Depressive Disorder
rs2568958	A	G	0.6042	0.0382	0.0044	2.902e-18	1	72765116	Major Depressive Disorder
rs28541419	C	G	0.7692	0.0292	0.0052	1.756e-08	15	88945878	Major Depressive Disorder
rs2876520	G	C	0.4688	0.026	0.0043	2.241e-09	6	142996618	Major Depressive Disorder
rs30266	A	G	0.3271	0.0366	0.0046	1.428e-15	5	103972357	Major Depressive Disorder
rs3099439	C	T	0.4649	0.0241	0.0043	2.777e-08	5	87545318	Major Depressive Disorder
rs354155	G	C	0.9077	0.0449	0.0075	1.751e-09	1	49675276	Major Depressive Disorder
rs3807865	A	G	0.4105	0.031	0.0044	1.093e-12	7	12250402	Major Depressive Disorder
rs4141983	T	C	0.674	0.0264	0.0046	9.692e-09	1	18122009	Major Depressive Disorder
rs4730387	A	T	0.4659	0.0238	0.0043	4.12e-08	7	109100414	Major Depressive Disorder
rs4799949	C	T	0.3316	0.0292	0.0046	1.403e-10	18	35155910	Major Depressive Disorder
rs4936275	T	C	0.622	0.0278	0.0044	3.353e-10	11	113365084	Major Depressive Disorder
rs508502	C	T	0.7008	0.0264	0.0048	3.556e-08	13	80921519	Major Depressive Disorder
rs59082935	T	C	0.1342	0.0363	0.0066	3.071e-08	7	38724868	Major Depressive Disorder
rs59283172	G	A	0.8919	0.039	0.007	2.409e-08	9	25232978	Major Depressive Disorder
rs61914045	A	G	0.2034	0.0309	0.0054	7.964e-09	12	52352301	Major Depressive Disorder
rs62535714	A	G	0.1639	0.0339	0.0058	4.686e-09	9	37182655	Major Depressive Disorder
rs66511648	C	T	0.284	0.0297	0.0048	6.03e-10	3	117515519	Major Depressive Disorder
rs6656912	C	T	0.5727	0.0252	0.0043	6.503e-09	1	67083671	Major Depressive Disorder
rs7152906	C	T	0.5196	0.0258	0.0043	1.873e-09	14	75125540	Major Depressive Disorder
rs7241572	A	G	0.2047	0.0323	0.0054	2.433e-09	18	77580712	Major Depressive Disorder
rs72948506	A	G	0.2975	0.0265	0.0047	1.715e-08	2	212618440	Major Depressive Disorder
rs754287	T	A	0.6336	0.0289	0.0045	1.311e-10	14	103997525	Major Depressive Disorder
rs7551758	G	T	0.5329	0.0283	0.0043	5.107e-11	1	52274078	Major Depressive Disorder
rs76954012	A	T	0.0931	0.0412	0.0074	2.41e-08	3	115977242	Major Depressive Disorder
rs7725715	A	G	0.5343	0.029	0.0043	1.607e-11	5	164487555	Major Depressive Disorder
rs843812	A	G	0.4117	0.0248	0.0044	1.405e-08	3	61255413	Major Depressive Disorder
rs9364755	G	A	0.2262	0.0283	0.0051	3.486e-08	6	165117329	Major Depressive Disorder
rs9529218	C	T	0.7969	0.034	0.0054	2.231e-10	13	31790053	Major Depressive Disorder
rs9536381	T	C	0.3259	0.0255	0.0046	2.617e-08	13	53860655	Major Depressive Disorder
rs9831648	G	T	0.2261	0.0292	0.0052	1.586e-08	3	49214303	Major Depressive Disorder
Abbreviation:SNP: single-nucleotide polymorphism; A1: effect allele; A2: the other allele; EAF: the frequency of A1, or effect allele frequency; SE: standard error;CHR:Chromosome;POS:position

## Sheet: Table S2
Supplementary Table 2. Characteristics of instrumental variables associated with NAFLD (P<5E−6)
SNP	POS	CHR	A1	A2	EAF	BETA	SE	P	Trait
rs1397844	6	24006893	C	T	0.200795	0.101064	0.0211625	1.792e-06	NAFLD
rs28601761	8	126500031	C	G	0.592445	0.110033	0.0164425	2.202e-11	NAFLD
rs2933904	11	129395267	A	G	0.33002	0.0804682	0.0169093	1.947e-06	NAFLD
rs3747207	22	44324855	A	G	0.222664	0.288601	0.019822	5.073e-48	NAFLD
rs429358	19	45411941	T	C	0.84493	0.136615	0.0239288	1.135e-08	NAFLD
rs710462	3	186963130	G	T	0.462227	0.0759048	0.0164732	4.07e-06	NAFLD
rs7144175	14	94376783	C	G	0.109344	0.114681	0.0243596	2.503e-06	NAFLD
rs73001065	19	19460541	C	G	0.063618	0.281009	0.0326406	7.357e-18	NAFLD
rs77888509	4	8242138	G	A	0.915507	0.114621	0.0243933	2.616e-06	NAFLD
rs780093	2	27742603	T	C	0.411531	0.0769064	0.0166949	4.093e-06	NAFLD
rs8108364	19	17503724	C	T	0.138171	0.129307	0.024517	1.334e-07	NAFLD
rs9922619	16	53831771	T	G	0.437376	0.0766643	0.0162305	2.318e-06	NAFLD

## Sheet: Table S3
Supplementary Table 3. Instrumental variables and F-statistics for anxiety, PTSD, and autism selected under the relaxed significance threshold (p < 5 × 10⁻⁶)
Trait	SNP	A1	A2	β(Expo)	β(Outc)	SE(Expo)	EAF(Expo)	EAF(Outc)	F	R2
Anxiety	rs1709393	C	T	0.1509	-0.0069145	0.0267	0.4207	0.418489	31.9415	0.000899425
	rs2146346	A	G	0.1441	0.0309357	0.0298	0.5869	0.571571	23.3827	0.00065501
	rs2753188	A	G	0.1603	-0.0002635	0.0332	0.7268	0.7167	23.3126	0.000534835
	rs58990403	G	A	0.1851	0.0099756	0.0391	0.208	0.208748	22.4109	0.000426561
	rs739315	G	A	0.1537	0.0154061	0.0329	0.4312	0.428429	21.8251	0.000618482
PTSD	rs1136201	G	A	0.0805	-0.0083376	0.0171	0.2461	0.245527	22.1615	5.29916e-06
	rs117405401	A	G	0.2559	-0.047767	0.0553	0.0221	0.017893	21.4132	5.02078e-05
	rs12706983	G	T	0.0896	0.0092951	0.0192	0.2794	0.275348	21.7777	5.89505e-06
	rs139591016	C	T	0.2489	-0.0809264	0.0532	0.0241	0.011928	21.889	5.35995e-05
	rs1444764	A	G	0.0781	-0.0117758	0.0164	0.2912	0.287276	22.6781	4.19594e-05
	rs149509653	A	G	0.0905	0.0046976	0.0189	0.1997	0.192843	22.9277	4.17118e-06
	rs17041470	G	A	0.2981	-0.029289	0.0644	0.0173	0.012922	21.4266	3.74507e-05
	rs17108326	A	G	0.1059	0.0005912	0.0209	0.8505	0.864811	25.722	3.74507e-05
	rs2163050	A	G	0.0999	0.0019097	0.0211	0.1458	0.135189	22.4609	3.2032e-05
	rs36127550	G	T	0.1027	0.010201	0.0204	0.8295	0.841948	25.3441	0.0000410447
	rs62583551	G	A	0.0966	0.0343243	0.0199	0.7924	0.732604	23.564	0.0000443874
	rs73154700	A	G	0.1259	-0.0472668	0.0272	0.0861	0.085487	21.458	1.93344e-05
	rs763753	G	A	0.1139	-0.0275387	0.0221	0.866	0.831014	26.6087	3.53579e-05
	rs77537694	A	G	0.1302	0.0279954	0.028	0.9156	0.899602	21.6236	1.91344e-05
	rs7807190	A	G	0.0834	0.0136264	0.0181	0.7859	0.756461	21.2329	4.09102e-05
Autism	rs10110094	A	G	0.0906	0.0017745	0.0191	0.1431	0.145129	22.5498	0.000119315
	rs11185408	G	A	0.0686	0.0360382	0.0138	0.4898	0.491054	24.7805	0.000267209
	rs11787216	C	T	0.0692	-0.0051341	0.0147	0.6656	0.666998	22.1604	0.000212832
	rs144911765	C	T	0.1901	0.0414149	0.0403	0.02658	0.0268	22.2502	2.48411e-05
	rs1452075	T	C	0.0807	0.0213818	0.0155	0.7106	0.715706	27.1098	0.000240564
	rs149923766	G	T	0.2373	0.0118177	0.0484	0.01125	0.011928	24.0395	1.15384e-05
	rs16879023	G	A	0.0957	0.0057414	0.0201	0.8487	0.847913	22.7141	0.000125855
	rs2224274	T	C	0.0709	0.0191616	0.0138	0.5031	0.501988	26.4694	0.000285528
	rs2391769	G	A	0.0769	-0.0002381	0.0178	0.6748	0.66998	28.1285	0.00026635
	rs28729902	G	A	0.0839	-0.0066201	0.0201	0.1984	0.195825	22.2188	0.000152475
	rs292441	G	A	0.0724	0.0398666	0.0149	0.3313	0.329026	23.6727	0.000226299
	rs325485	A	G	0.0728	0.0138669	0.0143	0.3712	0.373757	25.9204	0.000261061
	rs35404050	T	C	0.0843	-0.0036493	0.0175	0.2086	0.21173	22.9443	0.000163443
	rs4750990	C	T	0.0681	0.0192315	0.0141	0.3896	0.385686	23.3247	0.000239348
	rs4916723	C	A	0.0673	-0.0035851	0.014	0.4151	0.413519	22.7854	0.00023871
	rs644552	A	G	0.1594	-0.0043417	0.0346	0.06237	0.062624	21.2245	5.35582e-05
	rs6692705	A	G	0.0656	0.0265226	0.0141	0.3988	0.390656	21.6459	0.000223939
	rs6701243	A	C	0.0735	-0.0133579	0.0144	0.6442	0.686879	26.0535	0.000257675
	rs72934503	G	A	0.0705	0.0232159	0.0304	0.4775	0.508946	24.9983	0.000269123
	rs76397219	G	A	0.1402	0.0256867	0.0435	0.08487	0.0825	21.4394	7.18504e-05
	rs77691144	C	T	0.2074	0.0532905	0.0145	0.03272	0.031809	22.7333	3.10462e-05
	rs78058104	A	G	0.1878	0.0270393	0.0397	0.0317	0.032803	22.4007	2.96695e-05
	rs78653484	C	T	0.1762	-0.0187582	0.0385	0.94785	0.949304	20.9683	4.47236e-06
	rs78827416	A	G	0.1305	0.0256803	0.0266	0.07464	0.074553	24.0697	7.17352e-05
	rs79940520	G	A	0.0953	0.0014192	0.0207	0.1493	0.148111	21.2397	0.000116403
	rs910805	G	A	0.0956	-0.0172754	0.016	0.2362	0.235586	35.7726	0.000278477
	rs9366877	A	G	0.0684	0.0062199	0.0139	0.5716	0.572565	24.2853	0.000256605
	rs9389208	T	C	0.0672	0.0051353	0.0144	0.3722	0.37674	21.7782	0.000219583

## Sheet: Table S4.1
Supplementary Table 4.1 Harmonized instruments used in the MR analyses investigating the potential causal effect of major depression on NAFLD
SNP	A1	A2	beta.major depression	beta.NAFLD	eaf.major depression	eaf.NAFLD	se.NAFLD	pval.NAFLD	se.major depression	pval.major depression
rs1021363	A	G	0.03	0.0163931	0.3566	0.337972	0.0170615	0.3366	0.0045	2.287e-11
rs10235664	T	C	0.027	0.0106665	0.7471	0.730616	0.0178756	0.5507	0.0049	4.677e-08
rs10501696	A	G	0.0295	-0.0118914	0.5052	0.492048	0.0163813	0.4679	0.0044	2.894e-11
rs10913112	C	T	0.0262	0.0287829	0.622	0.601392	0.0172523	0.09525	0.0045	4.525e-09
rs12631196	A	G	0.0241	4e-07	0.4226	0.449304	0.0163579	1	0.0044	3.279e-08
rs13037326	T	C	0.031	-0.0002074	0.2597	0.261431	0.0184804	0.991	0.0049	2.398e-10
rs1367635	C	T	0.0253	0.0058351	0.5148	0.499006	0.0163241	0.7207	0.0043	4.354e-09
rs150186873	C	A	0.0704	0.0343122	0.0327	0.016899	0.0500736	0.4932	0.012	4.513e-09
rs150346963	T	C	0.0283	0.0062344	0.4118	0.398608	0.0165787	0.7069	0.0044	1.157e-10
rs17641524	C	T	0.03	0.0045363	0.7899	0.817097	0.0207994	0.8274	0.0053	1.502e-08
rs1931388	A	G	0.0295	0.0067638	0.5958	0.595427	0.016448	0.6809	0.0044	1.68e-11
rs1950829	A	G	0.0297	-0.0020482	0.4827	0.481113	0.0162043	0.8994	0.0043	4.738e-12
rs198457	C	T	0.0315	0.0360135	0.8114	0.809145	0.0239199	0.1322	0.0056	1.9e-08
rs2111592	A	G	0.0263	0.0102298	0.3141	0.324056	0.0171223	0.5502	0.0046	1.35e-08
rs2214123	A	G	0.0261	0.0145883	0.3534	0.369781	0.0169448	0.3893	0.0045	8.556e-09
rs2232423	A	G	0.062	0.0735655	0.8944	0.931412	0.0355335	0.03842	0.007	1.135e-18
rs2418449	T	C	0.0281	0.0017701	0.719	0.709742	0.0177707	0.9207	0.0048	4.245e-09
rs2568958	A	G	0.0382	0.0101859	0.6042	0.642147	0.0168045	0.5444	0.0044	2.902e-18
rs30266	A	G	0.0366	0.0174825	0.3271	0.316103	0.0174899	0.3175	0.0046	1.428e-15
rs3099439	C	T	0.0241	-0.009506	0.4649	0.486083	0.0163317	0.5605	0.0043	2.777e-08
rs3807865	A	G	0.031	-0.012497	0.4105	0.40159	0.0166739	0.4536	0.0044	1.093e-12
rs4141983	T	C	0.0264	0.0116425	0.674	0.670974	0.0172554	0.4999	0.0046	9.692e-09
rs4799949	C	T	0.0292	0.0205143	0.3316	0.338966	0.0177851	0.2487	0.0046	1.403e-10
rs4936275	T	C	0.0278	0.0352781	0.622	0.638171	0.01773	0.04662	0.0044	3.353e-10
rs508502	C	T	0.0264	0.0084014	0.7008	0.714712	0.0181087	0.6427	0.0048	3.556e-08
rs59082935	T	C	0.0363	0.0001257	0.1342	0.148111	0.0247358	0.9959	0.0066	3.071e-08
rs61914045	A	G	0.0309	0.0111317	0.2034	0.209742	0.0204813	0.5868	0.0054	7.964e-09
rs62535714	A	G	0.0339	-0.0097118	0.1639	0.147117	0.0195787	0.6199	0.0058	4.686e-09
rs66511648	C	T	0.0297	0.0048612	0.284	0.238569	0.0187539	0.7955	0.0048	6.03e-10
rs6656912	C	T	0.0252	0.0084363	0.5727	0.568588	0.0163275	0.6054	0.0043	6.503e-09
rs7152906	C	T	0.0258	-0.0160008	0.5196	0.533797	0.0163538	0.3279	0.0043	1.873e-09
rs7241572	A	G	0.0323	0.0270937	0.2047	0.16004	0.0201085	0.1779	0.0054	2.433e-09
rs72948506	A	G	0.0265	0.0156139	0.2975	0.260437	0.0177015	0.3777	0.0047	1.715e-08
rs7551758	G	T	0.0283	-0.0001647	0.5329	0.555666	0.01633	0.992	0.0043	5.107e-11
rs7725715	A	G	0.029	-0.0201626	0.5343	0.523857	0.016308	0.2163	0.0043	1.607e-11
rs843812	A	G	0.0248	-0.0139304	0.4117	0.393638	0.0164082	0.3959	0.0044	1.405e-08
rs9364755	G	A	0.0283	0.0065694	0.2262	0.236581	0.019387	0.7347	0.0051	3.486e-08
rs9529218	C	T	0.034	-0.0236988	0.7969	0.798211	0.0192128	0.2174	0.0054	2.231e-10
rs9536381	T	C	0.0255	-0.0009677	0.3259	0.319085	0.0174821	0.9559	0.0046	2.617e-08
rs9831648	G	T	0.0292	0.044025	0.2261	0.21173	0.020085	0.02838	0.0052	1.586e-08

## Sheet: Table S4.2
4.2 Harmonized instruments used in the MR analyses investigating the potential causal effect of ADHD on NAFLD
SNP	A1	A2	beta.ADHD	beta.NAFLD	eaf.ADHD	eaf.NAFLD	se.NAFLD	pval.NAFLD	se.ADHD	pval.ADHD
rs10262192	A	G	0.0740958	0.0071136	0.49	0.426441	0.0164641	0.6657	0.0135	3.655e-08
rs1427829	A	G	0.0821973	0.0149096	0.452	0.442346	0.0162323	0.3584	0.0136	1.349e-09
rs17531412	A	G	0.105396	0.0020328	0.712	0.708748	0.0176337	0.9082	0.0148	1.072e-12
rs212178	G	A	0.117096	-0.0062433	0.129	0.101392	0.0290367	0.8298	0.0205	1.198e-08
rs28411770	T	C	0.0861043	-0.0204624	0.668	0.610338	0.0171417	0.2326	0.0151	1.152e-08
rs4858241	T	G	0.0821973	-0.0054659	0.636	0.66998	0.0167965	0.7449	0.0143	8.172e-09
rs4916723	C	A	0.0777994	-0.0035851	0.448	0.413519	0.0163928	0.8269	0.0138	1.807e-08
rs74760947	G	A	0.179605	0.0088775	0.051	0.059642	0.0394295	0.8219	0.0317	1.393e-08
rs8039398	C	T	0.079996	0.023086	0.467	0.461233	0.0164495	0.1605	0.0135	2.986e-09

## Sheet: Table S4.3
4.3 Harmonized instruments used in the MR analyses investigating the potential causal effect of Anxiety on NAFLD
SNP	A1	A2	beta.Anxiety	beta.NAFLD	eaf.Anxiety	eaf.NAFLD	se.NAFLD	pval.NAFLD	se.Anxiety	pval.Anxiety
rs1709393	C	T	0.1509	-0.0069145	0.4207	0.418489	0.0163656	0.6727	0.0267	1.651e-08
rs2146346	A	G	0.1441	0.0309357	0.5869	0.571571	0.0166405	0.06302	0.0298	1.375e-06
rs2753188	A	G	0.1603	-0.0002635	0.7268	0.7167	0.0176784	0.9881	0.0332	1.417e-06
rs58990403	G	A	0.1851	0.0099756	0.208	0.208748	0.0202057	0.6215	0.0391	2.163e-06
rs739315	G	A	0.1537	0.0154061	0.4312	0.428429	0.0170491	0.3662	0.0329	3.027e-06

## Sheet: Table S4.4
4.4 Harmonized instruments used in the MR analyses investigating the potential causal effect of PTSD on NAFLD
SNP	A1	A2	beta.PTSD	beta.NAFLD	eaf.PTSD	eaf.NAFLD	se.NAFLD	pval.NAFLD	se.PTSD	pval.PTSD
rs1136201	G	A	0.0804999	-0.0083376	0.2461	0.245527	0.0183189	0.649	0.0171	2.338e-06
rs117405401	A	G	0.255897	-0.047767	0.0221	0.017893	0.0468555	0.308	0.0553	3.691e-06
rs12706983	G	T	0.0895998	0.0092951	0.2794	0.275348	0.0186334	0.6179	0.0192	3.006e-06
rs139591016	C	T	0.2489	-0.0809264	0.0241	0.011928	0.0562197	0.15	0.0532	2.864e-06
rs1444764	A	G	0.0780993	-0.0117758	0.2912	0.287276	0.0179609	0.5121	0.0164	1.896e-06
rs149509653	A	G	0.0904986	0.0046976	0.1997	0.192843	0.0218724	0.8299	0.0189	1.743e-06
rs17041470	G	A	0.2981	-0.029289	0.0173	0.012922	0.0478296	0.5403	0.0644	3.663e-06
rs17108326	A	G	0.105998	0.0005912	0.8505	0.864811	0.024833	0.981	0.0209	3.907e-07
rs2163050	A	G	0.0999992	0.0019097	0.1458	0.135189	0.0234126	0.935	0.0211	2.118e-06
rs36127550	G	T	0.1027	0.010201	0.8295	0.841948	0.0222362	0.6464	0.0204	4.63e-07
rs62583551	G	A	0.0966001	0.0343243	0.7924	0.732604	0.0203547	0.09174	0.0199	1.218e-06
rs73154700	A	G	0.125998	-0.0472668	0.0861	0.085487	0.0311597	0.1293	0.0272	3.45e-06
rs763753	G	A	0.114	-0.0275387	0.866	0.831014	0.0244473	0.26	0.0221	2.425e-07
rs77537694	A	G	0.130203	0.0279954	0.9156	0.899602	0.0336778	0.4058	0.028	3.245e-06
rs7807190	A	G	0.0834032	0.0136264	0.7859	0.756461	0.0188623	0.47	0.0181	4.036e-06
rs78608260	G	A	0.3214	0.166123	0.0182	0.012922	0.0614766	0.006888	0.0694	3.705e-06

## Sheet: Table S4.5
4.5 Harmonized instruments used in the MR analyses investigating the potential causal effect of Bipolar disorder on NAFLD
SNP	effect_allele.exposure	other_allele.exposure	beta.exposure	beta.outcome	eaf.exposure	eaf.outcome	se.outcome	pval.outcome	se.exposure	pval.exposure
rs10043984	T	C	0.0593042	-0.0304202	0.2638	0.261431	0.0180727	0.09233	0.0108	3.709e-08
rs10255167	A	G	0.0663962	-0.0077904	0.7822	0.782306	0.0196441	0.6917	0.0118	1.599e-08
rs10737496	C	T	0.0542041	-0.0242689	0.4755	0.480119	0.0164216	0.1394	0.0094	7.172e-09
rs10866641	T	C	0.0625991	-0.0146732	0.5665	0.565606	0.0163439	0.3693	0.0094	2.79e-11
rs10994415	C	T	0.118097	-0.0051237	0.07464	0.073559	0.0262961	0.8455	0.0174	1.14e-11
rs112481526	G	A	0.0630996	0.0259781	0.2883	0.28827	0.0176561	0.1412	0.0105	1.856e-09
rs113779084	A	G	0.0754997	-0.0100023	0.2924	0.28827	0.0172035	0.561	0.0102	1.423e-13
rs11764361	A	G	0.0614995	0.0036161	0.6973	0.697813	0.0170728	0.8323	0.0104	3.471e-09
rs12575685	A	G	0.0652001	-0.0319657	0.2904	0.291252	0.0175763	0.06896	0.0101	1.243e-10
rs12668848	G	A	0.057004	-0.019614	0.5798	0.579523	0.0166343	0.2383	0.0095	1.902e-09
rs13044225	G	A	0.0546991	0.0123583	0.454	0.452286	0.0163419	0.4495	0.0095	8.498e-09
rs13195402	G	T	0.1364	0.0463225	0.93558	0.931412	0.0352804	0.1892	0.0175	5.751e-15
rs1487445	T	C	0.0741957	-0.0219205	0.502	0.506958	0.0162609	0.1776	0.0093	1.484e-15
rs17183814	G	A	0.102899	-0.0659716	0.94376	0.94334	0.0330057	0.04563	0.0185	2.678e-08
rs174592	G	A	0.072001	0.0158085	0.3937	0.389662	0.016693	0.3436	0.0097	9.924e-14
rs2126180	A	G	0.0566021	-0.0075007	0.4294	0.427435	0.0164095	0.6476	0.0094	1.621e-09
rs2273738	T	C	0.0916987	-0.0012676	0.1564	0.156064	0.0244866	0.9587	0.0136	1.627e-11
rs228768	G	T	0.064401	-0.0029258	0.3006	0.299205	0.0173472	0.8661	0.0102	2.827e-10
rs2336147	T	C	0.067696	-0.0238668	0.4765	0.479125	0.0162289	0.1414	0.0093	3.615e-13
rs237460	T	C	0.0553013	0.0120075	0.4335	0.432406	0.0163545	0.4628	0.0094	4.253e-09
rs2693698	G	A	0.053	0.0107608	0.5348	0.533797	0.0163295	0.5099	0.0094	1.961e-08
rs28455634	G	A	0.0627964	0.0015033	0.6084	0.60338	0.0168984	0.9291	0.0099	2.626e-10
rs28565152	A	G	0.0671018	-0.0216232	0.2157	0.218688	0.0186835	0.2471	0.0112	1.963e-09
rs2953928	A	G	0.116096	-0.0199663	0.06646	0.0666	0.0347704	0.5658	0.02	6.249e-09
rs35306827	G	A	0.0659001	0.0278724	0.774	0.769384	0.018459	0.1311	0.0112	3.555e-09
rs35958438	G	A	0.0642041	-0.0168625	0.82	0.823062	0.0193726	0.3841	0.0117	3.83e-08
rs4447398	A	C	0.0821973	0.0366846	0.1074	0.10835	0.0251126	0.1441	0.0138	2.613e-09
rs4619651	G	A	0.0660967	0.0024877	0.7035	0.702783	0.0170162	0.8838	0.0101	4.776e-11
rs4790841	T	C	0.0729041	-0.0147808	0.1554	0.154076	0.0217965	0.4977	0.0132	3.141e-08
rs5758064	T	C	0.0524027	-0.0090712	0.5174	0.519881	0.016305	0.578	0.0093	2.011e-08
rs61554907	T	G	0.0868005	-0.0270682	0.1043	0.107356	0.0285443	0.343	0.0154	1.636e-08
rs67712855	T	G	0.067696	-0.0189127	0.6922	0.67992	0.017259	0.2732	0.0103	4.221e-11
rs6887473	G	A	0.0603046	-0.0060622	0.7331	0.732604	0.0186491	0.7451	0.0105	8.814e-09
rs6946056	C	A	0.0532004	0.0085634	0.6207	0.620278	0.0165269	0.6044	0.0097	3.655e-08
rs6954854	G	A	0.0582972	0.0132541	0.4274	0.428429	0.0163664	0.418	0.0094	5.936e-10
rs696366	C	A	0.0515957	0.0125718	0.5573	0.557654	0.0163007	0.4406	0.0094	4.464e-08
rs6992333	G	A	0.060196	-0.0142726	0.4284	0.432406	0.0165691	0.389	0.01	1.621e-09
rs7108878	G	T	0.081004	0.0078946	0.1145	0.11332	0.0267936	0.7683	0.0147	3.612e-08
rs7201930	C	T	0.0586042	0.0138943	0.3395	0.337972	0.017478	0.4266	0.0104	1.893e-08
rs748455	T	C	0.0674998	-0.0166963	0.7096	0.709742	0.0181684	0.3581	0.0103	5.011e-11
rs7707252	G	A	0.0571949	-0.0218731	0.2607	0.262425	0.0176614	0.2155	0.0104	3.637e-08
rs9834970	C	T	0.0830012	-0.0210929	0.5102	0.510934	0.0161813	0.1924	0.0093	6.634e-19

## Sheet: Table S4.6
4.6 Harmonized instruments used in the MR analyses investigating the potential causal effect of Autism on NAFLD
SNP	A1	A2	beta.Autism	beta.NAFLD	eaf.Autism	eaf.NAFLD	se.NAFLD	pval.NAFLD	se.Autism	pval.Autism
rs10110094	A	G	0.0906996	0.0017745	0.1431	0.145129	0.022806	0.938	0.0191	2.05e-06
rs11185408	G	A	0.0686965	0.0360382	0.4898	0.491054	0.0162434	0.02651	0.0138	6.983e-07
rs112635299	T	G	0.220997	0.19266	0.01738	0.016899	0.0588593	0.001063	0.0432	3.044e-07
rs11787216	C	T	0.0692	-0.0051341	0.6656	0.666998	0.0170342	0.7631	0.0147	2.587e-06
rs144911765	C	T	0.190096	0.0414149	0.02658	0.026839	0.0401917	0.3028	0.0403	2.364e-06
rs1452075	T	C	0.080704	0.0213818	0.7106	0.715706	0.0180783	0.2369	0.0155	2.069e-07
rs149923766	G	T	0.237306	0.0118177	0.01125	0.011928	0.0530298	0.8237	0.0484	9.612e-07
rs16879023	G	A	0.0957953	0.0057414	0.8487	0.847913	0.0251577	0.8195	0.0201	1.765e-06
rs2224274	T	C	0.0709989	0.0191616	0.5031	0.501988	0.0163237	0.2405	0.0138	2.858e-07
rs2391769	G	A	0.0769026	-0.0002381	0.6748	0.66998	0.0169736	0.9888	0.0145	1.135e-07
rs28729902	G	A	0.0839035	-0.0066201	0.1984	0.195825	0.0211778	0.7546	0.0178	2.345e-06
rs292441	G	A	0.0724954	0.0398666	0.3313	0.329026	0.017227	0.02066	0.0149	1.124e-06
rs325485	A	G	0.0728043	0.0138669	0.3712	0.373757	0.0168979	0.4119	0.0143	3.254e-07
rs35404050	T	C	0.0843044	-0.0036493	0.2086	0.21173	0.0203785	0.8579	0.0176	1.606e-06
rs45595836	T	C	0.138996	-0.0596392	0.09305	0.093439	0.0324862	0.06638	0.0272	3.131e-07
rs4750990	C	T	0.0680968	0.0192315	0.3896	0.385686	0.0165092	0.2441	0.0141	1.371e-06
rs4916723	C	A	0.067305	-0.0035851	0.4151	0.413519	0.0163928	0.8269	0.0141	1.924e-06
rs644552	A	G	0.159403	-0.0043417	0.06237	0.062624	0.0366895	0.9058	0.0346	4.211e-06
rs6692705	A	G	0.0656005	0.0265226	0.3988	0.390656	0.0171268	0.1215	0.0141	3.263e-06
rs6701243	A	C	0.0735014	-0.0133579	0.6442	0.686879	0.0168686	0.4284	0.0144	3.074e-07
rs72934503	G	A	0.0704976	0.0232159	0.4775	0.508946	0.0162573	0.1533	0.0141	5.892e-07
rs76397219	G	A	0.140297	0.0256867	0.08487	0.082505	0.0309594	0.4067	0.0303	3.566e-06
rs77691144	C	T	0.207406	0.0532905	0.03272	0.031809	0.0520869	0.3063	0.0435	1.91e-06
rs7783557	T	C	0.0670042	-0.0299124	0.6779	0.678926	0.0171588	0.08129	0.0146	4.363e-06
rs78058104	A	G	0.187898	0.0270393	0.0317	0.032803	0.0517115	0.6011	0.0397	2.221e-06
rs78653484	C	T	0.176296	-0.0187582	0.94785	0.949304	0.0432681	0.6646	0.0385	4.675e-06
rs78827416	A	G	0.130502	0.0256803	0.07464	0.074553	0.0311408	0.4096	0.0266	9e-07
rs79940520	G	A	0.0953992	0.0014192	0.1493	0.148111	0.0251372	0.955	0.0207	4.26e-06
rs910805	G	A	0.0956963	-0.0172754	0.2362	0.235586	0.0190309	0.364	0.016	2.041e-09
rs9366877	A	G	0.0684994	0.0062199	0.5716	0.572565	0.0163365	0.7034	0.0139	9.053e-07
rs9389208	T	C	0.0672006	0.0051353	0.3722	0.37674	0.0169895	0.7625	0.0144	3.121e-06

## Sheet: Table S4.7
4.7 Harmonized instruments used in the MR analyses investigating the potential causal effect of Schizophrenia on NAFLD
SNP	A1	A2	beta.Schizophrenia	beta.NAFLD	eaf.Schizophrenia	eaf.NAFLD	se.NAFLD	pval.NAFLD	se.Schizophrenia	pval.Schizophrenia
rs10035564	G	A	0.0668024	-0.0014023	0.3395	0.338966	0.0170988	0.9346	0.0092	4.38e-13
rs10086619	G	A	0.0722052	-0.0031848	0.138	0.138171	0.0228667	0.8892	0.0116	4.968e-10
rs10108980	T	C	0.0628014	-0.0362141	0.2209	0.220676	0.0190517	0.05732	0.0106	2.725e-09
rs10117	G	A	0.0549994	0.0185249	0.5665	0.563618	0.0169111	0.2733	0.0088	4.659e-10
rs10861176	A	G	0.0555021	0.0019736	0.7444	0.747515	0.0186491	0.9157	0.0098	1.588e-08
rs10873538	G	T	0.0665031	0.0351832	0.3078	0.304175	0.0168445	0.03674	0.0091	3.01e-13
rs11027839	C	A	0.0515038	0.0109343	0.5532	0.55169	0.0162952	0.5022	0.0086	2.398e-09
rs11136325	G	A	0.0537967	0.0087897	0.4233	0.420477	0.0164062	0.5921	0.0091	3.046e-09
rs11165867	T	C	0.0743034	-0.0324966	0.1636	0.161034	0.0222446	0.144	0.0116	1.3e-10
rs11191580	T	C	0.131703	0.0075161	0.91411	0.912525	0.0280361	0.7886	0.0155	1.772e-17
rs11210892	G	A	0.0635005	-0.0038944	0.363	0.361829	0.017646	0.8253	0.0091	2.678e-12
rs11223774	A	G	0.0524976	0.0002877	0.2689	0.263419	0.0178811	0.9872	0.0094	2.739e-08
rs113264400	C	T	0.112296	0.0374128	0.05726	0.055666	0.0327106	0.2527	0.0202	2.865e-08
rs11534045	G	A	0.0627964	-0.0068112	0.6472	0.645129	0.0175428	0.6978	0.0093	1.396e-11
rs11664298	A	G	0.0773995	0.0265056	0.1646	0.162028	0.0199954	0.185	0.0108	8.936e-13
rs11693094	C	T	0.054403	0.0008337	0.5798	0.577535	0.0162915	0.9592	0.0087	4.292e-10
rs117178087	C	T	0.0964005	0.0648219	0.94274	0.940358	0.0326882	0.04736	0.0177	4.888e-08
rs11941714	G	A	0.0515957	0.004131	0.6237	0.61829	0.0173386	0.8117	0.0093	3.073e-08
rs12129573	A	C	0.0777994	-0.0381637	0.3937	0.39662	0.0169577	0.02442	0.0089	2.282e-18
rs12151767	G	A	0.0611045	0.0014764	0.4898	0.489066	0.0162723	0.9277	0.0086	1.307e-12
rs12285419	A	C	0.0849045	0.015129	0.1892	0.191849	0.0213572	0.4787	0.011	1.048e-14
rs12293670	A	G	0.0704957	0.0039386	0.6462	0.649105	0.0172847	0.8198	0.0092	1.557e-14
rs12489270	C	T	0.0579046	-0.0206883	0.365	0.364811	0.0166235	0.2133	0.0089	7.468e-11
rs12652777	T	C	0.0487997	0.0253509	0.4601	0.461233	0.0162252	0.1182	0.0086	1.523e-08
rs12712510	T	C	0.0574006	0.0175606	0.4714	0.473161	0.0164723	0.2864	0.0087	5.144e-11
rs12771371	G	A	0.0524027	0.0212356	0.6963	0.696819	0.0177315	0.2311	0.0093	1.94e-08
rs12833624	T	C	0.0501992	-0.0079505	0.3661	0.367793	0.0172657	0.6452	0.009	2.773e-08
rs12883788	T	C	0.0613011	0.0087561	0.4724	0.474155	0.0162763	0.5906	0.0087	1.862e-12
rs13016542	T	C	0.0883039	-0.0344332	0.8579	0.858847	0.0238819	0.1494	0.0129	8.282e-12
rs13107325	T	C	0.158703	0.080172	0.07669	0.079523	0.0369582	0.03006	0.0168	2.9e-21
rs13195636	A	C	0.210504	0.0518784	0.93354	0.929423	0.0351974	0.1405	0.0159	6.546e-40
rs13233308	C	T	0.0487044	-0.0249343	0.5348	0.533797	0.0162206	0.1242	0.0086	1.749e-08
rs132582	C	T	0.0509973	0.0213058	0.4581	0.456262	0.0162706	0.1904	0.0086	3.259e-09
rs1430894	T	C	0.0532953	-0.0362561	0.4826	0.481113	0.0162539	0.02571	0.0086	6.154e-10
rs145071536	C	T	0.0851005	0.008376	0.1912	0.195825	0.0212942	0.6941	0.012	1.615e-12
rs1451488	G	A	0.0708947	0.017742	0.5266	0.525845	0.0165186	0.2828	0.0087	4.472e-16
rs149165	T	G	0.0481995	-0.0109108	0.5706	0.573559	0.0164303	0.5066	0.0087	3.005e-08
rs1593304	G	A	0.0641013	0.003007	0.82	0.817097	0.0226551	0.8944	0.0111	7.448e-09
rs1604060	G	A	0.0772051	0.0277125	0.8804	0.878728	0.02384	0.2451	0.014	3.241e-08
rs1615350	C	T	0.0736036	-0.0164139	0.2781	0.279324	0.0194056	0.3976	0.0098	4.918e-14
rs167924	G	A	0.0501992	-0.0091905	0.638	0.637177	0.0166083	0.58	0.009	2.339e-08
rs16851048	C	T	0.0744973	0.0118713	0.2229	0.2167	0.0212149	0.5758	0.0107	4.149e-12
rs16867571	A	G	0.0657035	-0.0113048	0.7873	0.789264	0.019633	0.5647	0.0104	2.676e-10
rs17194490	T	G	0.0781994	-0.0212283	0.1575	0.16004	0.0225934	0.3474	0.0116	1.795e-11
rs17731	A	G	0.0523992	0.0117865	0.3476	0.348907	0.016808	0.4831	0.0089	4.37e-09
rs187557	C	T	0.0666956	-6.08e-05	0.1585	0.158052	0.0227723	0.9979	0.0119	2.029e-08
rs1881046	G	T	0.0507026	-0.0181508	0.6667	0.66501	0.0171198	0.289	0.0092	3.392e-08
rs1901512	T	C	0.058401	-0.0033355	0.32	0.321074	0.0178664	0.8519	0.0094	5.723e-10
rs1915019	A	G	0.0570984	0.0361718	0.2607	0.259443	0.0186173	0.05203	0.0098	6.574e-09
rs2053079	G	A	0.0598986	-0.0228135	0.2587	0.259443	0.0189526	0.2287	0.0101	3.007e-09
rs2078266	A	G	0.0696007	0.00226	0.1605	0.158052	0.0233148	0.9228	0.0126	2.941e-08
rs215412	A	G	0.0577033	-0.0079119	0.3037	0.304175	0.0169334	0.6403	0.0091	2.692e-10
rs217336	C	A	0.0503033	0.0065178	0.5552	0.555666	0.0162972	0.6892	0.0087	8.051e-09
rs2238057	G	T	0.0835012	0.0106585	0.3978	0.398608	0.016419	0.5162	0.0087	8.502e-22
rs2252074	G	T	0.0685037	-0.0032363	0.407	0.414513	0.0167441	0.8467	0.0088	6.192e-15
rs2333321	A	G	0.0712038	-0.0082381	0.2055	0.203777	0.0204826	0.6875	0.0105	1.248e-11
rs2381411	C	T	0.050399	-0.0032749	0.3988	0.398608	0.0165998	0.8436	0.0088	1.25e-08
rs2455415	T	C	0.0494949	0.0115636	0.3906	0.390656	0.0165286	0.4842	0.0088	1.69e-08
rs2456020	C	T	0.0815984	0.0221124	0.7546	0.753479	0.0187146	0.2374	0.0102	1.125e-15
rs2514218	C	T	0.0704957	0.0392383	0.6472	0.648111	0.0179248	0.02859	0.0092	1.348e-14
rs2532240	C	T	0.0608034	0.0226981	0.5613	0.560636	0.0168417	0.1777	0.0091	2.578e-11
rs2710323	T	C	0.0784044	-0.0264591	0.4928	0.49503	0.0162414	0.1033	0.0086	1.229e-19
rs2815731	C	A	0.0600033	-0.0153909	0.6534	0.657058	0.0165998	0.3538	0.0091	4.388e-11
rs2909457	G	A	0.0489997	0.0479469	0.4151	0.416501	0.0165497	0.003766	0.0087	1.482e-08
rs2999392	T	C	0.0517987	-0.0345681	0.6861	0.683897	0.0177752	0.05181	0.0094	3.05e-08
rs308697	C	A	0.0501036	0.0075276	0.546	0.545726	0.0163887	0.646	0.0087	8.832e-09
rs35351411	C	A	0.0635044	0.017885	0.5757	0.572565	0.0162421	0.2708	0.0087	2.211e-13
rs35734242	C	T	0.050704	0.0244889	0.4448	0.441352	0.0165663	0.1393	0.0089	1.368e-08
rs3739118	G	A	0.057004	0.0230579	0.7157	0.7167	0.0176898	0.1924	0.0095	2.364e-09
rs3791710	T	C	0.0600033	-0.049308	0.8006	0.799205	0.0203295	0.01529	0.0108	3.02e-08
rs3795310	C	T	0.0509973	-0.0321144	0.5041	0.50497	0.0165187	0.05188	0.0087	5.75e-09
rs3802924	A	C	0.0736036	0.0083687	0.7986	0.797217	0.0189994	0.6596	0.0108	9.583e-12
rs3814883	C	T	0.0670977	-0.0025799	0.5409	0.539761	0.0162891	0.8742	0.0087	1.576e-14
rs3824451	C	T	0.0655951	0.0283684	0.1605	0.161034	0.0235783	0.2289	0.0118	2.539e-08
rs4129585	A	C	0.0749961	0.0182358	0.4519	0.445328	0.0164013	0.2662	0.0087	5.109e-18
rs4575535	G	A	0.0557982	0.0046709	0.7147	0.713718	0.017429	0.7887	0.0096	5.77e-09
rs4632195	T	C	0.0471964	0.0107952	0.5	0.499006	0.0162583	0.5067	0.0086	4.586e-08
rs4636654	G	A	0.0483043	-0.0191461	0.6074	0.605368	0.0164713	0.2451	0.0089	4.892e-08
rs4653164	T	C	0.0511038	0.0018213	0.6534	0.653082	0.017476	0.917	0.0092	3.076e-08
rs4702	G	A	0.0843044	0.0180086	0.4407	0.437376	0.0169761	0.2888	0.0089	2.794e-21
rs4766428	T	C	0.0750038	-0.0109796	0.4519	0.45328	0.0163053	0.5007	0.0089	3.931e-17
rs4779050	T	G	0.0579953	-0.0219427	0.4018	0.403579	0.0169921	0.1966	0.0089	7.274e-11
rs4812325	A	G	0.0719042	-0.0245611	0.5706	0.574553	0.0168576	0.1451	0.0089	8.96e-16
rs4921741	G	A	0.0559991	-0.0071823	NA	0.279324	0.0184917	0.6977	0.0098	1.205e-08
rs500102	T	C	0.0517002	0.0132705	0.3957	0.39662	0.0165688	0.4232	0.0088	4.871e-09
rs505061	A	C	0.0534957	-0.0063883	0.4714	0.471173	0.0162069	0.6935	0.0086	5.804e-10
rs56205728	A	G	0.0630037	-0.0042287	0.2894	0.28827	0.0181342	0.8156	0.0097	1.007e-10
rs56335113	A	G	0.064701	-0.0039046	0.3088	0.310139	0.0182291	0.8304	0.0094	6.017e-12
rs5751191	C	T	0.0655951	-0.0178791	0.5082	0.50994	0.0162528	0.2713	0.0086	3.004e-14
rs58120505	T	C	0.089603	-0.0216066	0.5798	0.579523	0.0166281	0.1938	0.0088	2.235e-24
rs60135207	G	T	0.0495994	0.0325911	0.5644	0.563618	0.0165646	0.04912	0.0088	1.526e-08
rs6125656	A	G	0.0644959	-0.0086126	0.1963	0.191849	0.0215814	0.6898	0.0111	6.293e-09
rs61937595	C	T	0.130098	-0.0097419	0.909	0.909543	0.026882	0.7171	0.0162	1.147e-15
rs62018952	C	T	0.0584027	0.0203339	0.7198	0.718688	0.0192999	0.2921	0.0097	1.941e-09
rs62183855	A	C	0.0660967	0.012494	0.8006	0.800199	0.0224148	0.5773	0.0111	2.658e-09
rs634940	T	G	0.0663962	-0.0127049	0.2423	0.243539	0.0189621	0.5028	0.0099	1.784e-11
rs6482437	C	A	0.0989036	-0.00049	0.90082	0.895626	0.0249378	0.9843	0.0142	3.326e-12
rs6520064	G	A	0.0584981	-0.009055	0.2117	0.21173	0.0197978	0.6474	0.0106	3.583e-08
rs6538539	G	T	0.0567961	-0.0061043	0.4652	0.460239	0.0162532	0.7072	0.0086	4.428e-11
rs6546857	G	A	0.0603978	0.0142693	0.2209	0.223658	0.0189905	0.4524	0.0102	2.744e-09
rs6549963	T	C	0.0483043	0.0097811	0.589	0.592445	0.016325	0.5491	0.0088	4.308e-08
rs6673880	G	A	0.062301	-0.0026721	0.4908	0.492048	0.0164874	0.8712	0.0091	7.195e-12
rs6715366	A	G	0.0540972	0.0016259	0.2423	0.244533	0.0181108	0.9285	0.0097	2.492e-08
rs6798742	G	A	0.0610991	-0.0045273	0.3323	0.332008	0.0174543	0.7953	0.0093	4.569e-11
rs6943762	T	C	0.105098	0.0036554	0.8691	0.870775	0.0234208	0.876	0.0132	1.569e-15
rs6974218	A	C	0.0548953	0.0138635	0.5726	0.577535	0.0164591	0.3996	0.0089	6.804e-10
rs6984242	G	A	0.0546965	-0.0161018	0.3978	0.39662	0.0166963	0.3348	0.0087	3.855e-10
rs708228	T	C	0.0527997	0.0066251	0.3129	0.313121	0.0170231	0.6971	0.0091	6.556e-09
rs7112616	T	C	0.0522034	-0.0144423	0.501	0.505964	0.0162163	0.3731	0.0086	1.517e-09
rs713692	A	G	0.0566021	-0.0035138	0.7076	0.705765	0.0179046	0.8444	0.0095	2.666e-09
rs72802868	G	T	0.0691995	-0.0007166	0.7219	0.717694	0.0178292	0.9679	0.0096	4.554e-13
rs72986630	T	C	0.112296	-0.0356702	0.0593	0.058648	0.0334649	0.2865	0.0179	3.594e-10
rs73229090	C	A	0.102602	0.0186028	0.8906	0.88668	0.0257106	0.4693	0.0142	4.337e-13
rs7515363	C	T	0.0535029	-0.0348998	0.3845	0.383698	0.0165803	0.0353	0.0089	1.836e-09
rs7575796	A	G	0.0963006	0.0551945	0.92434	0.925447	0.0249813	0.02714	0.0172	2.065e-08
rs7634476	G	A	0.0577033	-0.0163052	0.5654	0.565606	0.0163612	0.319	0.0088	5.462e-11
rs7647398	C	T	0.0774979	-0.049557	0.7975	0.797217	0.0215867	0.02169	0.0109	1.074e-12
rs76838079	T	C	0.0780048	0.024348	0.1401	0.139165	0.0229323	0.2884	0.0138	1.529e-08
rs778371	G	A	0.0806029	0.0092183	0.2975	0.295229	0.0178294	0.6051	0.0095	1.495e-17
rs7798283	T	G	0.074003	0.0150862	0.8415	0.841948	0.0253577	0.5519	0.0134	3.487e-08
rs7830315	C	T	0.0478046	0.0373209	0.5072	0.507952	0.0165292	0.02395	0.0086	3.082e-08
rs79210963	C	T	0.0856015	0.0461001	0.1053	0.10835	0.0257737	0.07367	0.0137	4.142e-10
rs79445414	C	T	0.1234	0.0107487	0.05215	0.05169	0.0398075	0.7871	0.0222	2.798e-08
rs8055219	A	G	0.0665031	-0.0203026	0.2597	0.259443	0.0189702	0.2845	0.0101	5.693e-11
rs9304548	C	A	0.0567016	0.0264803	0.2556	0.257455	0.0190981	0.1656	0.01	1.594e-08
rs9318627	A	C	0.0611986	-0.0118455	0.6063	0.606362	0.0165327	0.4737	0.0088	4.352e-12
rs9461916	C	T	0.0532953	-0.0071557	0.635	0.636183	0.0168098	0.6703	0.0088	1.641e-09
rs9636107	G	A	0.0698969	-0.0160798	0.4918	0.49006	0.0162353	0.322	0.0086	5.115e-16
rs9687282	G	T	0.0525994	0.000165	0.3323	0.333996	0.0176896	0.9926	0.0091	7.328e-09
rs9876421	T	C	0.0625033	-0.0094904	0.3466	0.349901	0.017013	0.577	0.0092	9.192e-12

[truncated: 13 more sheets: Table S4.8, Table S5.1, Table S5.2, Table S5.3, Table S5.4, Table S5.5, Table S5.6, Table S5.7, Table S5.8, Table S6, Table S7, Table S8, Table S9]
